# Supplementary material for: Simulation Experiment Research of Mine Roadway Simulating Test Device with Adjustable Wind Velocity and Temperature and Humidity
Source: Int J Environ Res Public Health. 2023 Feb 24;20(5):4057. doi: 10.3390/ijerph20054057 (PMC10001832; doi:10.3390/ijerph20054057)
Supplement: Supplementary file 1 [file ijerph-20-04057-s001.zip]

Archive with 1 entries (1 files):
- ijerph-2216680-supplementary.pdf
